# Supplementary material for: Overexpression of Tetrahymena Cysteine Synthetase 1 Promotes Cadmium Removal by Biosynthesizing Cadmium Sulfide Quantum Dots in Escherichia coli
Source: Int J Mol Sci. 2025 Apr 13;26(8):3685. doi: 10.3390/ijms26083685 (PMC12028156; doi:10.3390/ijms26083685)
Supplement: Supplementary file 1 [file ijms-26-03685-s001.zip]

Archive with 1 entries (1 files):
- ijms-3545602-supplementary.pdf
